# Supplementary material for: YgiM may act as a trigger in the sepsis caused by Klebsiella pneumoniae through the membrane-associated ceRNA network
Source: Front Genet. 2022 Sep 23;13:973145. doi: 10.3389/fgene.2022.973145 (PMC9537587; doi:10.3389/fgene.2022.973145)
Supplement: Supplementary file 1 [file Table1.XLS]

## Sheet: Sheet1
Table1 Plasmids and Strains
Plasmids	Description
pCas-apr	Plasmid carrying bacterial Cas9 nuclease gene(Apr)
pSGKP-rif	Plasmid expressing sgRNA (Rif)
pBAD24	Plasmid are used for complementation of genes
pBAD24-ygiM	Complementary plasmid containing ygiM gene
pGFP	Plasmids carrying green fluorescent protein
Strains	Description
E.coli DH5α	Plasmids storage
K.Pneumoniae
wild type	K. pneumoniae ATCC43816 strain
ΔygiM	YgiM protein deficient strain of KP ATCC 43816
C-ygiM	YgiM protein complementing strain of KP ATCC 43816
