# Supplementary material for: YgiM may act as a trigger in the sepsis caused by Klebsiella pneumoniae through the membrane-associated ceRNA network
Source: Front Genet. 2022 Sep 23;13:973145. doi: 10.3389/fgene.2022.973145 (PMC9537587; doi:10.3389/fgene.2022.973145)
Supplement: Supplementary file 3 [file Table2.XLS]

## Sheet: Sheet1
Table S2 PCR primers
Primers	Sequence(5' to 3’)	Purpose
ΔYgiM-US	TTCGCCTCGAGCGCATTG	Homologous arm
ΔYgiM-UA	GAGAAGACGAATCAGGTCATCGTTTGGTCAT	Homologous arm
ΔYgiM-DS	GATGACCTGATTCGTCTTCTCTGCCAGACT	Homologous arm
ΔYgiM-DA	AGCAGATCGGCTTCGAGGGT	Homologous arm
YgiM-N20	TTCCGATGAGCTGAACACCT	Construction of gRNA
SpeI-ΔYgiM-gRNA	AATACTAGTTTCCGATGAGCTGAACACCTGTTTTAGAGCTAGAAATAGC	Construction of pSGKP
XbaI-gRNA	GCCGCTCTAGAAGTAGTGGA	Construction of pSGKP
M13R	CAGGAAACAGCTATGACC	Guide RNA filter
ΔYgiM-F	ATGATTCCGATTGTGGCGGA	Hologous recombination identification
ΔYgiM-R	CCTGATTCTCCCGTATCCGT	Hologous recombination identification
EcoRI-YgiM	CCGGAATTCATGCCAAAATTACGCCTGAT	Complementation of the ygiM mutant
XbaI-YgiM	GCTCTAGATTAGTTCATCCACCGGTCTT	Complementation of the ygiM mutant
YgiM-F	ATGCCAAAATTACGCCTGATTAC	Vrify the completment of ygiM mutant
YgiM-R	TTAGTTCATCCACCGGTCTTTACG	Vrify the completment of ygiM mutant
