# Supplementary material for: YgiM may act as a trigger in the sepsis caused by Klebsiella pneumoniae through the membrane-associated ceRNA network
Source: Front Genet. 2022 Sep 23;13:973145. doi: 10.3389/fgene.2022.973145 (PMC9537587; doi:10.3389/fgene.2022.973145)
Supplement: Supplementary file 6 [file Table3.XLS]

## Sheet: Sheet1
Table S1 RT-qPCR primers
TargetName	PrimerType	TargetSequence(5'-3')
VNN-1	Forward	GATACCAGTGATCCTCAGTGTC
	Reverse	AAAGGTTTTGCTTATGGTAGCG
C3AR1	Forward	AATTCCTTCTACGAGTCTGAGC
	Reverse	TAGCCTAGTGATCGTTATTGCC
HLA-DQA1	Forward	AATTTGATGGAGACGAGGAGTT
	Reverse	GATGTTTGTCAGTGCAAATTGC
CEACAM8	Forward	TGAGACTCAGAACACAACCTAC
	Reverse	TTCACATTCATAGGGTCCTACG
HLA-DRB4	Forward	ACACCTGCCAAGTGGAGCAT
	Reverse	TGAACAGCCCTGTCCCAAGG
PGLYRP1	Forward	CACTCAGGTCACTTATGGAACC
	Reverse	GTGTCCTTTGAGCACATAGTTG
ANXA3	Forward	TCTTAACTACCAGGACAAGCAG
	Reverse	TCACCAGATGTTTCGGAACTAA
LTF	Forward	GCAGAGAACTACAAATCCCAACAAAGC
	Reverse	TGATCTCCTAACCACCGCCACAG
HS-GAPDH	Forward	CAGGAGGCATTGCTGATGAT
	Reverse	GAAGGCTGGGGCTCATTT
hsa-miR-17-3p		AACTTGATACTGCAGTGAAGGCA
hsa-miR-501-3p		AACTTGATAATGCACCCGGGC
hsa-miR-3652		AATGCTTCGGCTGGAGGTGT
hsa-miR-4318		CCGCTAGCACTGTGGGTACA
hsa-miR-4433b-3p		AACTTGATATGTCCCACCCCCA
hsa-miR-6756-5p		AACGATAAGGGTGGGGCTGG
hsa-miR-3125		AATCGGCGTAGAGGAAGCTGT
hsa-miR-32-5p		GCGACGCGTATTGCACATTACTAAGT
hsa-miR-342-3p		AACCTCCTCTCACACAGAAATCG
hsa-miR-6780a-5p		AACACGTGTTGGGAGGGAAGA
hsa-miR-7108-5p		CAACTATGTGTGGCCGGCAG
human-U6	Forward	TCGCTTCGGCAGCACA
	Reverse	AACGCTTCACGAATTTGCGT
